# Supplementary material for: Interactions between Vitamin D Genetic Risk and Dietary Factors on Metabolic Disease-Related Outcomes in Ghanaian Adults
Source: Nutrients. 2022 Jul 4;14(13):2763. doi: 10.3390/nu14132763 (PMC9269445; doi:10.3390/nu14132763)
Supplement: Supplementary file 1 [file nutrients-14-02763-s001.zip]

Archive with 1 entries (1 files):
- nutrients-1759150-supplementary.pdf
